# Supplementary material for: Covariate-Adjusted Response-Adaptive Randomization for Multi-Arm Clinical Trials Using a Modified Forward Looking Gittins Index Rule
Source: Biometrics. Author manuscript; Available in PMC 2018 Jul 23. (PMC6055987; doi:10.1111/biom.12738)
Supplement: Supplementary information [file NIHMS78355-supplement-Supplementary_information.zip]

Archive with 10 entries (10 files):
- ReadMe.txt
- simula_allocation_probability_CARAFLGI.m
- simula_ocs_adapt_random.m
- simula_ocs_adapt_random.m~
- covariatedata.mat
- covariatedata3.mat
- exp_1.m
- exp_2.m
- exp_3.m
- Indices_d_099.mat
