# Supplementary material for: Covariate-Adjusted Response-Adaptive Randomization for Multi-Arm Clinical Trials Using a Modified Forward Looking Gittins Index Rule
Source: Biometrics. Author manuscript; Available in PMC 2018 Jul 23. (PMC6055987; doi:10.1111/biom.12738)
Supplement: Supplementary information [file NIHMS78355-supplement-Supplementary_information.zip › ReadMe.txt]

Web-based Supplementary Materials for "Covariate-Adjusted Response-Adaptive Randomization for Multi-arm Clinical
Trials Using a Modied Forward Looking Gittins Index Rule" by Sofia S. Villar and William Rosenberger.

####### Simulation Code and Results

May 2017


We provide the simulation code, help to run it and results for the Biometrics paper "Covariate-Adjusted Response-Adaptive Randomization for Multi-arm Clinical Trials Using a Modied Forward Looking Gittins Index Rule"


################Description of folder contents

The folder contains 3 matrices: a matrix with Gittins indices values associated to discount factors (d=0.99) and two matrices of covariate information (simulated) for the two-armed (T=450) and 3-armed trial (T=300).

Additionally the folder contains Matlab .m files for replication of the results of the experiments presented in the paper. 


### Simulation Replication:


Table 1: To replicate the simulations in Table 1 found in Section 4.1 of the paper, you have to type “exp_1(1)" in the Matlab console. This will compute the average values for each of the different CARA procedures under the alternative scenario. The script generates a tex file (called Table1_Sepsiscool_replicates_5000.tex) that stores the results from the simulation. For the results under the null type “exp_2(1)" and find the file named "Table1_null_Sepsiscool_replicates_5000.tex" for the restults. 

Table 2: To replicate the simulations in Table 2 in Section 4.2 you have to type “exp_3(1)” in the Matlab console. This will run the script that computes the operating characteristics of the different procedures considered. The script generates a tex file (called .tex) that stores the results from the simulation. 

You need to have the statistics toolbox to run these codes. If you do not have it you will have to comment out the 4 procedures CARA1 to CARA4, as they require this toolbox. 


### Help for each function


Type `help simula_allocation_probability_CARAFLGI' in Matlab to get a description of input and output values. (Actually you can type help followed by the function name for all of the functions included in this folder and get a description of output and input variables.)
