# Supplementary material for: Covariate-Adjusted Response-Adaptive Randomization for Multi-Arm Clinical Trials Using a Modified Forward Looking Gittins Index Rule
Source: Biometrics. Author manuscript; Available in PMC 2018 Jul 23. (PMC6055987; doi:10.1111/biom.12738)
Supplement: Supplementary information [file NIHMS78355-supplement-Supplementary_information.zip › simula_allocation_probability_CARAFLGI.m]

function [allocation_probabilities] = simula_allocation_probability_CARAFLGI(I0p, models,pz, block, noRuns)
% (c) sofia villar created: 15/12/15, modified 06/16, 03/17
% This function provides the MonteCarlo approximation of CARA FLGI
% probabilities.
% Output: allocation probabilities (matrix 2 times K size) for the CARA
% FLGI procedure obtained by MonteCarlo simulations
% Input:
% I0= reformulated matrix of prior data
% Models= Parameters assumed in scenario being considered.
% pz= probability of being covariate positive (value1)
% block= number of patients per interim analysis
% noRuns= number of replicates in MonteCarlo simulation
%%% Setting assumed parameters
alpha0=models(1,1);
beta0=models(1,2);
alpha1=models(2,1);
beta1=models(2,2);
Expit=inline('exp(u)/(1+exp(u))','u');
Logit=inline('log(u/(1-u))','u');

I0=I0p; % Redefine problem from K to K*2 arms.

covariatedata=(rand(noRuns,1)<=pz);  %%%% This one is simulated before the loop
selected = zeros(noRuns,block+1);
for j = 1:noRuns
    n = sum(I0,2)+2;
    s= I0(:,1)+1;
    f= I0(:,2)+1 ;
    K = size(I0,1);
    pi_comb_arms=zeros(noRuns,K+1);%%% The extra column will store the covariate value observed
    load('Indices_d_099.mat')
    for t = 0:block-1 %%%%%...
        for k = 1:K
            index(k) = Gittins(s(k),f(k));
        end
        z(j,1)=covariatedata(j);
        if z(j,t+1)==0
            [max_index kmax] = max(index(1:K/2));
            A=find(index(1:K/2)==max_index);
            if length(A)>1 %randomise ties
                posi = randi(length(A));
                kmax = A(posi);
            end
        elseif z(j,t+1)==1
            [max_index kmax] = max(index(K/2+1:K));
            kmax=kmax+K/2;
            A=find(index(K/2+1:K)==max_index);
            if length(A)>1 %randomise ties
                posi = randi(length(A));
                kmax = A(posi)+K/2;
            end
        end
        
        selected(j,t+1)= kmax;
        
        snext=s; fnext=f;nnext=n; % fix data when an arm is not selected
        probSuc_kmax = s(kmax)/(s(kmax)+f(kmax)); % prob. of a success on current patient with treatment nmax
        Pos = (rand <= probSuc_kmax); % simulate a patient outcome on the allocated arm
        
        nnext(kmax)= n(kmax) + 1;
        if Pos
            snext(kmax) = s(kmax) + 1;
        else
            fnext(kmax) = f(kmax)+1;
        end
        s = snext; f=fnext; n=nnext;
        z(j,t+2)=(rand<=pz);
        selected(j,block+1)= z(j,1);
    end % for t
end % for j
for j = 1:noRuns
    for k=1:K/2
        pi_comb_arms(j,k)=sum(selected(j,1:block)==k);
    end
    for k=K/2+1:K
        pi_comb_arms(j,k)=sum(selected(j,1:block)==k);
    end
    pi_comb_arms(j,K+1)=selected(j,block+1);
end
id1=find(pi_comb_arms(:,K+1)==1);
id0=find(pi_comb_arms(:,K+1)==0);
Totprob=mean(pi_comb_arms(id1,1:K)) *  mean(covariatedata==1) + mean(pi_comb_arms(id0,1:K)) * (1- mean(covariatedata==1));
allocation_probabilities = [Totprob(1:K/2)/(block-mean(mean(z(:,1:block),2).*block));Totprob(K/2+1:K)/(mean(mean(z(:,1:block),2).*block))];
