# Supplementary material for: Covariate-Adjusted Response-Adaptive Randomization for Multi-Arm Clinical Trials Using a Modified Forward Looking Gittins Index Rule
Source: Biometrics. Author manuscript; Available in PMC 2018 Jul 23. (PMC6055987; doi:10.1111/biom.12738)
Supplement: Supplementary information [file NIHMS78355-supplement-Supplementary_information.zip › simula_ocs_adapt_random.m]

function [av_value, av_std, meanoc, meanpbest, av_mpb, balance1, std1, balance2, std2, CM, balance3, std3, meanoc0, meanoc1] = simula_ocs_adapt_random(randrule, block, criteria, I0, Tsize, models, pz,noRuns, covariatedata, Sepsiscool)
% (c) sofia villar
% created: 18/12/15 - modified 16/06/16, 07/16, 03/17
% This function returns operating characteristics for different CARA
% designs given scenario parameters.
% Outputs:
% av_value = expected number of successes in total replicates (av_std: standard error av_value)
% meanoc = average type I error rate (under the null) or average power
% (under alternative). Family wise error ratr and marginal power reported
% for multi-armed trials.
% meanpbest = mean proportion of patients assigned to their best treatmnet
% (av_mpb: standard error meanpbest)
% balance = the mean proportion of patients assigned to arm (std1)
% balance2 = the mean proportion of patients assigned to arm (std2)
% balance3 = the mean proportion of patients assigned to     (std3)
% CM = CM (Combined measure of power-ethics trade-off):The mean proportion of trial realisations in which: (1) 85% or more patients with biomarker 0 received the best
% arm under H1 and (2) resulted in a statistically significant treatment difference:
% meanoc0: marginal power to detect differential effect cov0
% meanoc1: marginal power to detect differential effect cov0
%
%
% Inputs:
% rule: CARA design selected. Type: 'Equal Randomisation', or ''
% block: number of patients per interim
% criteria: 0 for normality tests or 1 for adjusted Fisher test
% I0: matrix with prior observations/historical data. Uniform prior takes matrix of zeros.
% Tsize: trial size (total number of patients)
% models: matrix of parameters values for the null or alternative model: Kx2
% matrix with the models' parameters per arm e.g.
% models= [alpha0 beta0; alpha1 beta1]
% pz= probability of covariate positive (or 1)?
% noRuns= number of trial replicates
% covariatedata=  matrix with the covariate values. We will fix this one for comparisons.
% Sepsiscool = 1 converts failure rates into success rates.

disp(randrule)

%Parameters:
noRuns2=100; % Number of simulations for Montecarlo approximations
crit=0.05;    % critical value to reject the null of no treatment effect
K = size(I0); % Set the number of treatments
K=K(1);
Expit=inline('exp(u)/(1+exp(u))','u');
Logit=inline('log(u/(1-u))','u');

% set dimion of index vector and other vectors
%% Check which of these make sense to keep
index = zeros(K, 1); % matrix that initialises GI values
thisSum = zeros(noRuns, 1);
y=zeros(noRuns, Tsize/block);
zs1=zeros(noRuns, K-1);
pv=zeros(noRuns, K-1);
zp1=zeros(noRuns, K-1);
pbetter= zeros(noRuns, K-1);
selected = zeros(Tsize, noRuns);
ntreat= zeros(noRuns, K);
ap=zeros(noRuns,K-1);
a=zeros(1, block);

for k=1: K
    p0(k)=Expit(models(k,1));
    p1(k)=Expit(models(k,1)+models(k,2));
    betahat(1,k)=1;
    alphahat(1,k)=1;
end
alphahat=alphahat(1,1)*ones(floor((50/block))+1,K);
betahat=betahat(1,1)*ones(floor((50/block))+1,K);
truesucrate=[p0 ; p1];

% Changing from failure rate to success rate for Sepsiscool
if Sepsiscool ==1
    truesucrate=1-truesucrate;
end

[besteffect0, besttreat0]=max(truesucrate(1,:));

if besttreat0==1
    disp(['Best treatment for covariate 0 is the null model ', num2str(besteffect0)])
else
    disp(['Best treatment for covariate 0 is the alternative model of arm ', num2str(besttreat0-1), ' with rate ', num2str(besteffect0)])
end
[besteffect1, besttreat1]=max(truesucrate(2,:));
if besttreat1==1
    disp(['Best treatment for covariate 1 is the null model ', num2str(besteffect1)])
else
    disp(['Best treatment for covariate 1 is the alternative model of arm ',  num2str(besttreat1-1), ' with rate ',  num2str(besteffect1)])
end
besttreat1=besttreat1+K;

for j = 1:noRuns
    sk=zeros(2*K,noRuns);
    fk=zeros(2*K,noRuns);
    n = sum(I0,2);
    s= I0(:,1);
    f= I0(:,2);
    outcome=[]; 
    arm=[]; 
    for t = 0:(Tsize/block)-1
        alp=zeros(2,K); % 2 is the cardinality of the covariate here
        if strcmpi(randrule, 'Gittins')
            crit=0.14;
            load('Indices_d_099.mat')
            MPindex=Gittins;
            for k = 1:2*K
                index(k) = MPindex(sk(k,j)+1,fk(k,j)+1);
            end
            z=covariatedata(t+1);
            if z==0
                [max_index kmax] = max(index(1:K));
                A=find(index(1:K)==max_index);
                alp=zeros(2,K);
                if (length(A)>1)
                    alp(1,A)=1/length(A) ;
                elseif (length(A)==1)
                    alp(1,kmax)=1;
                end
            elseif z==1
                [max_index kmax] = max(index(K+1:2*K));
                A=find(index(K+1:2*K)==max_index);
                alp=zeros(2,K);
                if (length(A)>1)
                    alp(2,A)=1/length(A) ;
                elseif(length(A)==1)
                    alp(2,kmax)=1;
                end
            end
        end
        if strcmpi(randrule, 'Equal Randomisation')
            alp=1/K*ones(2,K); %   alp=[1/2 1/2; 1/2 1/2] for fixed equal randomisation when K=2
        end
        if strcmpi(randrule, 'SPBD')
            for c=1:2   %%% covariate values (cardinality)
                A(c,:)=randperm(block);
                B(c,:)=mod(A(c,:),K)+1;
            end
            for i=1:block
                for k=1:K
                    alpn0(i,k)= [B(1,i)==k] ;   %fixed randomisation within strata
                    alpn1(i,k)= [B(2,i)==k] ;
                end
            end
        end
        if strcmpi(randrule, 'PocockSimon') %only defined for K=2
            if K==2
                k=1; ps=3/4;
                D0= -(sk(k+1,j)+fk(k+1,j)-(sk(k,j)+fk(k,j)));
                D1= -(sk(k+3,j)+fk(k+3,j)-(sk(2+k,j)+fk(2+k,j)));
                alp=[1/K*(D0==0)*((D0==0)) + (ps)*(D0<0)+(1-ps)*((D0>0)) 1-(1/K*(D0==0)*((D0==0)) + (ps)*(D0<0)+(1-ps)*((D0>0))); 1/K*(D1==0)*((D1==0)) + (1-ps)*(D1>0)+ps*((D1<0)) 1-(1/K*(D1==0)*((D1==0)) + (1-ps)*(D1>0)+ps*((D1<0)))];
                
            else
                error('Pocok and Simon not defined for K>2')
            end
        end
        if strcmpi(randrule, 'CARA FLGI')
            if block<=10
                crit=0.10;
            else
                crit=0.08;
            end
            I=[sk(:,j)+1' fk(:,j)+1'];
            [alp] = simula_allocation_probability_CARAFLGI(I, models, pz, block, noRuns2);
        end
        
        if strcmpi(randrule, 'Controlled CARA FLGI')
            I=[sk(:,j)+1' fk(:,j)+1'];
            [elp] = simula_allocation_probability_CARAFLGI(I, models, pz, block, noRuns2);
            alp(:,1)=max(1/(K-1),min(elp(:,1),(1-1/(K-1))*ones(2,1))) ;%% with an upper bound on allocation probability to control arm. Uncomment/comment as wanted in combination with line below
            % alp(1)=max(1/(K-1),(elp(1))); %%  without an upper bound on control arm.
            IP=[I(2:K,:);I(K+2:end,:)];
            [elp_e] = simula_allocation_probability_CARAFLGI(IP, models(2:K,:), pz, block, noRuns2);
            c0=alp(1,1)+sum(elp_e(1,:));
            c1=alp(2,1)+sum(elp_e(2,:));
            alp(1,:) = 1/c0.*[alp(1,1) elp_e(1,:)];
            alp(2,:) = 1/c1.*[alp(2,1) elp_e(2,:)];
        end
        
        if strcmpi(randrule, 'Thompson')
            n_obs=sum(sum([sk(:,j)+1' fk(:,j)+1'],2))-2*(2*K); %solo para chequear
            for k=1:2*K
                b(:,k)=betarnd(sk(k,j)+1, fk(k,j)+1, noRuns,1);
            end
            [B0, bmax0]=max(b(:,1:K),[],2);%best for cov 0
            [B1, bmax1]=max(b(:,K+1:2*K),[],2);%best for cov 1
            c=((t*block)/(2*Tsize));
            alp=zeros(2,K);
            alp=[(sum((bmax0(:,1)==1))/(noRuns))^c (sum((bmax0(:,1)==2))/(noRuns))^c; (sum((bmax1(:,1)==1))/(noRuns))^c (sum((bmax1(:,1)==2))/(noRuns))^c ];
            if K==3
                alp=[(sum((bmax0(:,1)==1))/(noRuns))^c (sum((bmax0(:,1)==2))/(noRuns))^c (sum((bmax0(:,1)==3))/(noRuns))^c; (sum((bmax1(:,1)==1))/(noRuns))^c (sum((bmax1(:,1)==2))/(noRuns))^c (sum((bmax1(:,1)==3))/(noRuns))^c ];
            end
            constant1=sum(alp(1,:));
            constant2=sum(alp(2,:));
            alp=[alp(1,:)./constant1; alp(2,:)/constant2];
        end
        
        if strcmpi(randrule, 'CARA1')
            CARA1=inline('1/(1+exp(-thetaz))','thetaz'); %thetaz is a vector
            if t*block <=50  %%%Burn in estimation phase before CARA proedure starts
                for k=1:K
                    thetaz1(t+1,k)=alphahat(1,k)+betahat(1,k); %cov1
                    thetaz0(t+1,k)=alphahat(1,k); %cov0
                    pkhat(t+1,k)=CARA1(thetaz1(t+1,k));
                    qkhat(t+1,k)=1-pkhat(t+1,k);
                    rho_u1(t+1,k)=pkhat(t+1,k)/qkhat(t+1,k);
                    pkhat(t+1,k)=CARA1(thetaz0(t+1,k));
                    qkhat(t+1,k)=1-pkhat(t+1,k);
                    rho_u0(t+1,k)=pkhat(t+1,k)/qkhat(t+1,k);
                end
            else
                for k=1:K
                    thetaz1(t+1,k)=alphahat(t+1,k)+betahat(t+1,k); %cov1
                    thetaz0(t+1,k)=alphahat(t+1,k); %cov0
                    pkhat1(t+1,k)=CARA1(thetaz1(t+1,k));
                    qkhat1(t+1,k)=1-pkhat1(t+1,k);
                    rho_u1(t+1,k)=pkhat1(t+1,k)/qkhat1(t+1,k);
                    pkhat0(t+1,k)=CARA1(thetaz0(t+1,k));
                    qkhat0(t+1,k)=1-pkhat0(t+1,k);
                    rho_u0(t+1,k)=pkhat0(t+1,k)/qkhat0(t+1,k);
                end
            end
            alp=zeros(2,K);
            for k=1:K
                alp(:,k)=[rho_u0(t+1,k)/sum(rho_u0(t+1,:)) rho_u1(t+1,k)/sum(rho_u1(t+1,:))];
            end
        end
        if strcmpi(randrule, 'CARA2')
            CARA1=inline('1/(1+exp(-thetaz))','thetaz'); %thetaz is a vector
            if t*block <=50
                for k=1:K
                    thetaz1(t+1,k)=alphahat(1,k)+betahat(1,k); %cov1
                    thetaz0(t+1,k)=alphahat(1,k); %cov0
                    pkhat(t+1,k)=CARA1(thetaz1(t+1,k));
                    qkhat(t+1,k)=1-pkhat(t+1,k);
                    rho_u1(t+1,k)=sqrt(pkhat(t+1,k));
                    pkhat(t+1,k)=CARA1(thetaz0(t+1,k));
                    qkhat(t+1,k)=1-pkhat(t+1,k);
                    rho_u0(t+1,k)=sqrt(pkhat(t+1,k));
                end
            else
                for k=1:K
                    thetaz1(t+1,k)=alphahat(t+1,k)+betahat(t+1,k); %cov1
                    thetaz0(t+1,k)=alphahat(t+1,k); %cov0
                    pkhat(t+1,k)=CARA1(thetaz1(t+1,k));
                    qkhat(t+1,k)=1-pkhat(t+1,k);
                    rho_u1(t+1,k)=sqrt(pkhat(t+1,k));
                    pkhat(t+1,k)=CARA1(thetaz0(t+1,k));
                    qkhat(t+1,k)=1-pkhat(t+1,k);
                    rho_u0(t+1,k)=sqrt(pkhat(t+1,k));
                end
            end
            alp=zeros(2,K);
            for k=1:K
                alp(:,k)=[rho_u0(t+1,k)/sum(rho_u0(t+1,:)) rho_u1(t+1,k)/sum(rho_u1(t+1,:))];
            end
            
        end
        if strcmpi(randrule, 'CARA3')
            CARA1=inline('1/(1+exp(-thetaz))','thetaz'); %thetaz is a vector
            if t*block <=50
                for k=1:K
                    thetaz1(t+1,k)=alphahat(1,k)+betahat(1,k); %cov1
                    thetaz0(t+1,k)=alphahat(1,k); %cov0
                    pkhat(t+1,k)=CARA1(thetaz1(t+1,k));
                    qkhat(t+1,k)=1-pkhat(t+1,k);
                    rho_u1(t+1,k)=sqrt(pkhat(t+1,k)*qkhat(t+1,k));
                    pkhat(t+1,k)=CARA1(thetaz0(t+1,k));
                    qkhat(t+1,k)=1-pkhat(t+1,k);
                    rho_u0(t+1,k)=sqrt(pkhat(t+1,k)*qkhat(t+1,k));
                end
            else
                for k=1:K
                    thetaz1(t+1,k)=alphahat(t+1,k)+betahat(t+1,k); %cov1
                    thetaz0(t+1,k)=alphahat(t+1,k); %cov0
                    pkhat(t+1,k)=CARA1(thetaz1(t+1,k));
                    qkhat(t+1,k)=1-pkhat(t+1,k);
                    rho_u1(t+1,k)=sqrt(pkhat(t+1,k)*qkhat(t+1,k));
                    pkhat(t+1,k)=CARA1(thetaz0(t+1,k));
                    qkhat(t+1,k)=1-pkhat(t+1,k);
                    rho_u0(t+1,k)=sqrt(pkhat(t+1,k)*qkhat(t+1,k));
                end
            end
            alp=zeros(2,K);
            for k=1:K
                alp(:,k)=[rho_u0(t+1,K+1-k)/sum(rho_u0(t+1,:)) rho_u1(t+1,K+1-k)/sum(rho_u1(t+1,:))];
            end
        end
        if strcmpi(randrule, 'CARA4')
            CARA1=inline('1/(1+exp(-thetaz))','thetaz'); %thetaz is a vector
            if t*block <=50
                for k=1:K
                    thetaz1(t+1,k)=alphahat(1,k)+betahat(1,k); %cov1
                    thetaz0(t+1,k)=alphahat(1,k); %cov0
                    pkhat(t+1,k)=CARA1(thetaz1(t+1,k));
                    qkhat(t+1,k)=1-pkhat(t+1,k);
                    rho_u1(t+1,k)=sqrt(pkhat(t+1,k))*qkhat(t+1,k);
                    pkhat(t+1,k)=CARA1(thetaz0(t+1,k));
                    qkhat(t+1,k)=1-pkhat(t+1,k);
                    rho_u0(t+1,k)=sqrt(pkhat(t+1,k))*qkhat(t+1,k);
                end
            else
                for k=1:K
                    thetaz1(t+1,k)=alphahat(t+1,k)+betahat(t+1,k); %cov1
                    thetaz0(t+1,k)=alphahat(t+1,k); %cov0
                    pkhat(t+1,k)=CARA1(thetaz1(t+1,k));
                    qkhat(t+1,k)=1-pkhat(t+1,k);
                    rho_u1(t+1,k)=sqrt(pkhat(t+1,k))*qkhat(t+1,k);
                    pkhat(t+1,k)=CARA1(thetaz0(t+1,k));
                    qkhat(t+1,k)=1-pkhat(t+1,k);
                    rho_u0(t+1,k)=sqrt(pkhat(t+1,k))*qkhat(t+1,k);
                end
            end
            alp=zeros(2,K);
            for k=1:K
                alp(:,k)=[rho_u0(t+1,K+1-k)/sum(rho_u0(t+1,:)) rho_u1(t+1,K+1-k)/sum(rho_u1(t+1,:))];
            end
            
        end
        
        if ~(strcmpi(randrule, 'PocockSimon')| strcmpi(randrule, 'SPBD')|strcmpi(randrule, 'CARA1')|strcmpi(randrule, 'CARA2')|strcmpi(randrule, 'CARA3')|strcmpi(randrule, 'CARA4')|strcmpi(randrule, 'CARA FLGI')|strcmpi(randrule, 'Gittins')| strcmpi(randrule, 'Equal Randomisation') | strcmpi(randrule,'Controlled CARA FLGI')| strcmpi(randrule,'Thompson'))
            error('incorrect rand rule name')
        end
        
        alp = [cumsum([0 alp(1,:)]);cumsum([0 alp(2,:)])];
        
        
        snext=s; fnext=f;nnext=n; % passive state dynamics: unassigned arms do not change data
        sknext(:,j)= sk(:,j);
        fknext(:,j)= fk(:,j);
        for p= 1:block
            Pob(p) = rand;
            z(p)= covariatedata(p+t*block);
            if  strcmpi(randrule, 'SPBD')
                alp=[alpn0(p,:) ;alpn1(p,:)];
                alp = [cumsum([0 alp(1,:)]);cumsum([0 alp(2,:)])];
            end
            
            for k=1:K
                if Pob(p) > alp(z(p)+1,k) & Pob(p) <= alp(z(p)+1,k+1)
                    a(p)=k;
                    nnext(k)= n(k) + 1;
                    Pos(p)=rand <= truesucrate(z(p)+1,k);
                    if Pos(p)
                        sknext(2*(z(p)==1)+k+((z(p)==1)*(K-2)),j)=sk(2*(z(p)==1)+k+((z(p)==1)*(K-2)),j)+1;
                        snext(k)= s(k)+1;
                    else
                        fnext(k)=f(k)+1;
                        fknext(2*(z(p)==1)+k+((z(p)==1)*(K-2)),j)=fk(2*(z(p)==1)+k+((z(p)==1)*(K-2)),j)+1;
                    end
                end
            end
            
            s = snext; f=fnext; n=nnext; %  
            sk(:,j)=sknext(:,j);
            fk(:,j)=fknext(:,j);
            
            
        end
        if (  strcmpi(randrule, 'CARA1')|strcmpi(randrule, 'CARA2')|strcmpi(randrule, 'CARA3')|strcmpi(randrule, 'CARA4'))
            %Estimation for burn-in phase.
            outcome=[outcome Pos];
            arm=[arm a];
            cov=covariatedata(1:(t+1)*p);
            
            if t*block>=50
                for kp=1:K
                    A=find(arm==kp);
                    X=cov(A);
                    Y=outcome(A)';
                    [b,dev,stats] = glmfit(X,[Y, ones(length(Y),1)],'binomial','link','logit');
                    warning('OFF', 'all')
                    alphahat(t+2,kp)=b(1);
                    betahat(t+2,kp)=b(2);
                end
            end
        end
        
        thisSum(j) = thisSum(j) + sum(Pos);
        y(j,t+1)= ((sk(1,j)+fk(1,j))+ (sk(K+1,j)+fk(K+1,j)))/Tsize  ; %proportion of patients in control arm
        pstar0(j,t+1)= (sk(besttreat0,j)+fk(besttreat0,j))/sum(covariatedata==0);
        pstar1(j,t+1)= (sk(besttreat1,j)+fk(besttreat1,j))/sum(covariatedata==1);
    end % for t
    balance_1(j)=(y(j,end));
    balance_2(j)=pstar0(j,end);
    balance_3(j)=pstar1(j,end);
    
    %%%%% This bit could be extended so that it randomises remanining patients when T/block is not
    %%%%% discrete according to each of the rules. For now it returns an
    %%%%% error message asking for a trial size divisible by block size.
    if floor((Tsize/block))* block~= Tsize
        error('Trial size must be divisible by block size')
    end
    %%%% Estimation of treatment effects and its variance, using the log
    %%%% odds ratio at a given z0
    
    ns(j,:)=(n); %
    sn(j,:)=(s); %
    sigmat=zeros(K-1,K-1); %?
    %%%%%%%%%Assuming the first treatment is a control (control treatment here is associated to k=1)
    
    for  k= 1:K-1
        pv(j,k)= hygecdf(sk(k+1,j)-1,sk(1,j)+fk(1,j)+ sk(k+1,j)+fk(k+1,j),sk(1,j)+sk(k+1,j),sk(k+1,j)+fk(k+1,j));
        pv0(j,k)= hygecdf(sk(1,j)-1,sk(1,j)+fk(1,j)+ sk(k+1,j)+fk(k+1,j),sk(1,j)+sk(k+1,j),sk(1,j)+fk(1,j)); %if control is best
        thetahat(j,k)= log((sk(k+1,j) *fk(1,j))/(sk(1,j)* fk(k+1,j)));
        sigmathetahat(j,k)=( (sk(1,j)^(-1)+ fk(1,j)^(-1)+fk(k+1,j)^(-1)+sk(k+1,j)^(-1)) );
        zs0(j,k)=(thetahat(j,k))/sqrt(sigmathetahat(j,k));
        %%% To test in the covariate positives
        pvp(j,k)= hygecdf(sk(k+K+1,j)-1,sk(K+1,j)+fk(K+1,j)+ sk(k+K+1,j)+fk(k+K+1,j),sk(3,j)+sk(k+K+1,j),sk(k+K+1,j)+fk(k+K+1,j));
        pv1(j,k)= hygecdf(sk(K+1,j)-1,sk(K+1,j)+fk(K+1,j)+ sk(k+K+1,j)+fk(k+K+1,j),sk(K+1,j)+sk(k+K+1,j),sk(K+1,j)+fk(K+1,j)); %if control is best
        thetahat_p(j,k)= log((sk(k+K+1,j) *fk(K+1,j))/(sk(K+1,j)* fk(k+K+1,j)));
        sigmathetahat_p(j,k)=( (sk(K+1,j)^(-1)+ fk(K+1,j)^(-1)+fk(k+K+1,j)^(-1)+sk(k+K+1,j)^(-1)) );
        zs1(j,k)=(thetahat_p(j,k))/sqrt(sigmathetahat_p(j,k));
    end
    
    nbetter(j,:)=  ((sk(besttreat0,j)+fk(besttreat0,j))+(sk(besttreat1,j)+fk(besttreat1,j)))/ Tsize;
    
    ntreat(j,:)=ns(j,:)./sum(ns(j,:));%?
end % for j

%Outputs related to balance and patient benefit
balance1=  mean(balance_1);
std1=std(balance_1);
balance2=  mean(balance_2); %mean pstar 0
std2=std(balance_2);
balance3=  mean(balance_3);%mean pstar 1
std3=std(balance_3);

if criteria==1
    % for cov 0 effects - main effect
    ap=(ones(noRuns,K-1)-pv)-(crit/(K-1))*ones(noRuns,K-1) ; %FISHER
    ap0=(ones(noRuns,K-1)-pv0)-(crit/(K-1))*ones(noRuns,K-1) ; %FISHER
    disp(['Critical value: ', num2str(crit)])
    crit0=crit/2;
    ap_1=(ones(noRuns,K-1)-pv)-(crit0/((K-1)))*ones(noRuns,K-1) ; %FISHER
    ap_0=(ones(noRuns,K-1)-pv0)-(crit0/((K-1)))*ones(noRuns,K-1) ; %FISHER
    % for cov 1 effects - interaction effect
    bap=(ones(noRuns,K-1)-pvp)-(crit/(K-1))*ones(noRuns,K-1) ; %FISHER
    bap0=(ones(noRuns,K-1)-pv1)-(crit/(K-1))*ones(noRuns,K-1) ; %FISHER
    disp(['Critical value: ', num2str(crit)])
    crit0=crit/2;
    bap_1=(ones(noRuns,K-1)-pvp)-(crit0/((K-1)))*ones(noRuns,K-1) ; %FISHER
    bap_0=(ones(noRuns,K-1)-pv1)-(crit0/((K-1)))*ones(noRuns,K-1) ; %FISHER
elseif criteria ==0
    crit0=0.05/2;   % for two-sided testing under the null
    % for cov 0 effects - main effect
    ap_0=(ones(noRuns,K-1)-normcdf(zs0))-((crit0/(K-1)).*ones(noRuns,K-1));  %positive treatment effect
    ap_1=(normcdf(zs0))-((crit0/(K-1)).*ones(noRuns,K-1));  %negative treatment effect
    ap=(ones(noRuns,K-1)-normcdf(zs0))-((crit/(K-1)).*ones(noRuns,K-1)) ; %One-sided test under the null
    % for cov 1 effects - interaction effect
    bap_0=(ones(noRuns,K-1)-normcdf(zs1))-((crit0/(K-1)).*ones(noRuns,K-1)) ; %positive treatment effect
    bap_1=(normcdf(zs1))-((crit0/(K-1)).*ones(noRuns,K-1)) ; %negative treatment effect
    bap=(ones(noRuns,K-1)-normcdf(zs1))-((crit/(K-1)).*ones(noRuns,K-1)) ; %One-sided test under the null
end


%%%%%%%%%%%%Bit the compute the family wise type one error under the null
for h=1: noRuns
    if criteria==0
        b(h,:)=   ((sum(ap(h,:)<0)>0)); % For two sided testing use:    b1(h,:)=   ((sum(ap_0(h,:)<0)>0) |(sum(ap_1(h,:)<0)>0));
        b1(h,:)=   ((sum(ap_0(h,:)<0)>0) |(sum(ap_1(h,:)<0)>0));
        p(h,:)= (sum(b1(h,:))==0); %change to b for onesided
        e(h,:)=1-p(h,:);
        
        b1p(h,:)=   ((sum(bap_0(h,:)<0)>0) |(sum(bap_1(h,:)<0)>0));
        p__1(h,:)= (sum(b1p(h,:))==0); %change to b for onesided
        e1(h,:)=1-p__1(h,:);
    else
        b(h,:)=(ap(h,:)<0);
        b1(h,:)=   ((sum(ap_0(h,:)<0)>0) |(sum(ap_1(h,:)<0)>0));
        p(h,:)= (sum(b1(h,:))==0);
        e(h,:)=1-p(h,:);
        
        b1p(h,:)=   ((sum(bap_0(h,:)<0)>0) |(sum(bap_1(h,:)<0)>0));
        p__1(h,:)= (sum(b1p(h,:))==0); %change to b for onesided
        e1(h,:)=1-p__1(h,:);
    end
end
globalerror= mean(e);
meanoc= globalerror;  %under the null this is reported as the Operating Characteristic of interest

CM=mean( ((balance_2>0.85) .* (e==1)'));
if k>2
    CM=mean(((balance_2>0.75) & (ap(:,2)'<0)));
end

meanoc=[meanoc 0 0];
if K>2 & (sum(abs((p0-(p0(1).*ones(1,K))))>0) | sum(abs((p1-(p1(1).*ones(1,K))))>0))
    in0=(abs((p0-(p0(1).*ones(1,K)))));
    in1=(abs((p1-(p1(1).*ones(1,K)))));
    [a0,sub1]=find(in0==max(in0));
    [a1,sub1]=find(in0==max(in0));
    
        disp('alternative: control not best for one of the two covariate groups')
        meanoc(2)=mean ( (ap(:,besttreat0-1)< 0 )); %best for cov 0
        meanoc(3)=mean ( (bap(:,besttreat1-1-K)< 0 ) );%best for cov 1
    
end
meanoc_r=meanoc;
meanoc=meanoc(1);
meanoc0=meanoc_r(2);
meanoc1=meanoc_r(3);


meanpbest=mean(nbetter);
av_mpb=std(nbetter);

av_value = mean(thisSum);
av_std = std(thisSum);
