# Supplementary material for: Covariate-Adjusted Response-Adaptive Randomization for Multi-Arm Clinical Trials Using a Modified Forward Looking Gittins Index Rule
Source: Biometrics. Author manuscript; Available in PMC 2018 Jul 23. (PMC6055987; doi:10.1111/biom.12738)
Supplement: Supplementary information [file NIHMS78355-supplement-Supplementary_information.zip › exp_2.m]

function out = exp_2(a)
% experiment 2 - Redisigning the Sepsiscool trial (Produce Table 1 -Null Scenario Results)
% Testing the different patient CARA allocation randomised rules for a large sample size
% and two treatments 0 control and 1 experimental
% in terms of the following operating characteristics (OC): 
% Mean total number of failures in patients: ENF
% The mean type I error rate (significance): alpha and mean power levels (1-beta)  
% The mean proportion of patients assigned to their best arm pstar
% The mean proportion of trial realisations in which: (1) 85% or more patients with biomarker 0 received the best
% arm under H1 and (2) resulted in a statistically significant treatment
% difference: CM (Combined measure of power-ethics trade-off)
% The mean proportion of patients with covariate 0 assigned to the control treatment
% The mean proportion of patients with covariate 0 assigned to the best arm
% treatment for covariate 0
% The mean proportion of patients with covariate 1 assigned to the best arm
% treatment for covariate 1
% Results are stored in the .tex file named 'exp_1_output'
% (c) sofia villar created: 16/03/16, modified 07/16 and 03/17
%%%%%%%%%%%% Use sepsicool=1 variable in simulaoc!!!
out = a;
disp('Experiment-Sepsiscool Scenario 2 (null): testing different block compositions for CARA FLGI rules size in a two-armed setting')
load('covariatedata.mat') 
%The covariate data has been generated using the command below. It has been
%loaded so that it remians constant through the simulations.
%covariatedata=(rand(Tsize,1)>=pz)


%Settings:
Sepsiscool=1;
K=2; % number of treatments
Tsize= 450; % number of patients
noRuns = 5000; % number of times the experiment is repeated
block=10;  % default size of blocks/groups in the trial (unless stated different)
J=Tsize/block; % number of interims
pz=0.5;     % probability of biomaker positive (1) 
I0= zeros(K,2); % prior infomation on arms  - set to be uninformative beta (uniform) prior for all arms
%Scenario 1 parametres
alpha0=-0.6482;
beta0=0;
%Scenario 2 parametres
alpha1=-1.6702; 
beta1=0.3793;  

%Inference-Testing procedures.
criteria=0; %%% Test used. If criteria-0 normal approximation. If criteria=1 then adjusted Fisher test is used. 

%%%%%%%%%Creates a file where to store the results
filename=['Table1_null_Sepsiscool_replicates_' num2str(noRuns) '.tex']
fid = fopen(filename, 'wt');
fprintf(fid, '%30s %20s %20s %20s %20s  %20s %20s %20s %20s  %20s  %20s %20s %20s %20s\n', 'Rule','block','OC', 'pstar', 'std', 'n0/n','std','p0star','std', 'p1star','std', 'ENF', 'std ENF', 'CM');
%%%%%%%%%%%%%%%%%%%%%%%%%%%%%%%%%%%%%%%%%%%%%%%%%%%%%%%%%%%
%Display the parameters of the experiment
disp(['Number of Treatments: ', num2str(K)])
disp(['Number of runs ', num2str(noRuns)])

% Under Scenario 2: an alternative with differential treatment effects - the parameters assumed are:
models=[alpha0 beta0; alpha0 beta0];


[av_value, av_std, meanoc, meanpbest, av_mpb, balance1, std1, balance2, std2, CM, balance3, std3, meanoc0, meanoc1] = simula_ocs_adapt_random('Equal Randomisation', block, criteria, I0, Tsize, models, pz,noRuns, covariatedata,Sepsiscool);
fprintf(fid, '%30s %20.0f %20.4f %20.4f %20.4f %20.4f %20.4f %20.4f %20.4f %20.4f %20.4f %20.4f %20.4f  %20.4f\n', 'fixedequal', block, meanoc, meanpbest, av_mpb, balance1, std1, balance2,std2, balance3, std3, Tsize-av_value,  av_std,CM);

[av_value, av_std, meanoc, meanpbest, av_mpb, balance1, std1, balance2, std2, CM, balance3, std3, meanoc0, meanoc1] = simula_ocs_adapt_random('SPBD', block, criteria, I0, Tsize, models, pz,noRuns, covariatedata,Sepsiscool);
fprintf(fid, '%30s %20.0f %20.4f %20.4f %20.4f %20.4f %20.4f %20.4f %20.4f %20.4f %20.4f %20.4f %20.4f  %20.4f\n', 'SPBD', block, meanoc, meanpbest, av_mpb, balance1, std1, balance2,std2, balance3, std3, Tsize-av_value,  av_std,CM);

[av_value, av_std, meanoc, meanpbest, av_mpb, balance1, std1, balance2, std2, CM, balance3, std3, meanoc0, meanoc1] = simula_ocs_adapt_random('CARA1', block, criteria, I0, Tsize, models, pz,noRuns, covariatedata,Sepsiscool);
fprintf(fid, '%30s %20.0f %20.4f %20.4f %20.4f %20.4f %20.4f %20.4f %20.4f %20.4f %20.4f %20.4f %20.4f  %20.4f\n', 'CARA1', block, meanoc, meanpbest, av_mpb, balance1, std1, balance2,std2, balance3, std3, Tsize-av_value,  av_std,CM);

[av_value, av_std, meanoc, meanpbest, av_mpb, balance1, std1, balance2, std2, CM, balance3, std3, meanoc0, meanoc1] = simula_ocs_adapt_random('CARA2', block, criteria, I0, Tsize, models, pz,noRuns, covariatedata,Sepsiscool);
fprintf(fid, '%30s %20.0f %20.4f %20.4f %20.4f %20.4f %20.4f %20.4f %20.4f %20.4f %20.4f %20.4f %20.4f  %20.4f\n', 'CARA2', block, meanoc, meanpbest, av_mpb, balance1, std1, balance2,std2, balance3, std3, Tsize-av_value,  av_std,CM);

[av_value, av_std, meanoc, meanpbest, av_mpb, balance1, std1, balance2, std2, CM, balance3, std3, meanoc0, meanoc1] = simula_ocs_adapt_random('CARA3', block, criteria, I0, Tsize, models, pz,noRuns, covariatedata,Sepsiscool);
fprintf(fid, '%30s %20.0f %20.4f %20.4f %20.4f %20.4f %20.4f %20.4f %20.4f %20.4f %20.4f %20.4f %20.4f  %20.4f\n', 'CARA3', block, meanoc, meanpbest, av_mpb, balance1, std1, balance2,std2, balance3, std3, Tsize-av_value,  av_std,CM);

[av_value, av_std, meanoc, meanpbest, av_mpb, balance1, std1, balance2, std2, CM, balance3, std3, meanoc0, meanoc1] = simula_ocs_adapt_random('CARA4', block, criteria, I0, Tsize, models, pz,noRuns, covariatedata,Sepsiscool);
fprintf(fid, '%30s %20.0f %20.4f %20.4f %20.4f %20.4f %20.4f %20.4f %20.4f %20.4f %20.4f %20.4f %20.4f  %20.4f\n', 'CARA4', block, meanoc, meanpbest, av_mpb, balance1, std1, balance2,std2, balance3, std3, Tsize-av_value,  av_std,CM);

[av_value, av_std, meanoc, meanpbest, av_mpb, balance1, std1, balance2, std2, CM, balance3, std3, meanoc0, meanoc1] = simula_ocs_adapt_random('Thompson', block, criteria, I0, Tsize, models, pz,noRuns, covariatedata,Sepsiscool);
fprintf(fid, '%30s %20.0f %20.4f %20.4f %20.4f %20.4f %20.4f %20.4f %20.4f %20.4f %20.4f %20.4f %20.4f  %20.4f\n', 'Thompson', block, meanoc, meanpbest, av_mpb, balance1, std1, balance2,std2, balance3, std3, Tsize-av_value,  av_std,CM);

[av_value, av_std, meanoc, meanpbest, av_mpb, balance1, std1, balance2, std2, CM, balance3, std3, meanoc0, meanoc1] = simula_ocs_adapt_random('CARA FLGI', 50, 1, I0, Tsize, models, pz,noRuns, covariatedata,Sepsiscool);
fprintf(fid, '%30s %20.0f %20.4f %20.4f %20.4f %20.4f %20.4f %20.4f %20.4f %20.4f %20.4f %20.4f %20.4f  %20.4f\n', 'CARA FLGI', 50, meanoc, meanpbest, av_mpb, balance1, std1, balance2,std2, balance3, std3, Tsize-av_value,  av_std,CM);

[av_value, av_std, meanoc, meanpbest, av_mpb, balance1, std1, balance2, std2, CM, balance3, std3, meanoc0, meanoc1] = simula_ocs_adapt_random('CARA FLGI', 45, 1, I0, Tsize, models, pz,noRuns, covariatedata,Sepsiscool);
fprintf(fid, '%30s %20.0f %20.4f %20.4f %20.4f %20.4f %20.4f %20.4f %20.4f %20.4f %20.4f %20.4f %20.4f  %20.4f\n', 'CARA FLGI', 45, meanoc, meanpbest, av_mpb, balance1, std1, balance2,std2, balance3, std3, Tsize-av_value,  av_std,CM);

[av_value, av_std, meanoc, meanpbest, av_mpb, balance1, std1, balance2, std2, CM, balance3, std3, meanoc0, meanoc1] = simula_ocs_adapt_random('CARA FLGI', 30, 1, I0, Tsize, models, pz,noRuns, covariatedata,Sepsiscool);
fprintf(fid, '%30s %20.0f %20.4f %20.4f %20.4f %20.4f %20.4f %20.4f %20.4f %20.4f %20.4f %20.4f %20.4f  %20.4f\n', 'CARA FLGI', 30, meanoc, meanpbest, av_mpb, balance1, std1, balance2,std2, balance3, std3, Tsize-av_value,  av_std,CM);

[av_value, av_std, meanoc, meanpbest, av_mpb, balance1, std1, balance2, std2, CM, balance3, std3, meanoc0, meanoc1] = simula_ocs_adapt_random('CARA FLGI', block, 1, I0, Tsize, models, pz,noRuns, covariatedata,Sepsiscool);
fprintf(fid, '%30s %20.0f %20.4f %20.4f %20.4f %20.4f %20.4f %20.4f %20.4f %20.4f %20.4f %20.4f %20.4f  %20.4f\n', 'CARA FLGI', block, meanoc, meanpbest, av_mpb, balance1, std1, balance2,std2, balance3, std3, Tsize-av_value,  av_std,CM);

[av_value, av_std, meanoc, meanpbest, av_mpb, balance1, std1, balance2, std2, CM, balance3, std3, meanoc0, meanoc1] = simula_ocs_adapt_random('Gittins', 1, 1, I0, Tsize, models, pz,noRuns, covariatedata,Sepsiscool);
fprintf(fid, '%30s %20.0f %20.4f %20.4f %20.4f %20.4f %20.4f %20.4f %20.4f %20.4f %20.4f %20.4f %20.4f  %20.4f\n', 'CARA GI', 1, meanoc, meanpbest, av_mpb, balance1, std1, balance2,std2, balance3, std3, Tsize-av_value,  av_std,CM);
