# Supplementary material for: Covariate-Adjusted Response-Adaptive Randomization for Multi-Arm Clinical Trials Using a Modified Forward Looking Gittins Index Rule
Source: Biometrics. Author manuscript; Available in PMC 2018 Jul 23. (PMC6055987; doi:10.1111/biom.12738)
Supplement: Supplementary information [file NIHMS78355-supplement-Supplementary_information.zip › exp_3.m]

function out = exp_3(a)
% experiment 3
% Testing the different patient CARA allocation randomised rules for a large sample size
% and two treatments 0 control and 1 experimental
% in terms of the following operating characteristics (OC): 
% Mean number of succeses in patients: ENS, 
% the type I error significance and mean power levels and 
% the mean proportion of patients allcoated to the control treatment
% the mean proportion of patients with 0 covariate allcoated to the control treatment
% Results are stored in the .tex file named 'exp_1_output'
% (c) sofia villar created: 16/03/16, modified 

out = a;
disp('Experiment 3: testing different CARA rules size in a 3-armed setting with treatment-covariate interaction')

%Setting:
load('covariatedata3.mat')
K=3; %number of treatments
Tsize= 300;
noRuns = 5000; %number of times the experiment is repeated
 % Initial information state about the treatments
block=10; %default block size. Otherwise set manually
J=Tsize/block;
pz=0.5;
I0= zeros(K,2);
alpha0=-0.052;
beta0=-0.473;
alpha1=-1.252; % values for interaction
beta1=1.152;  %
alpha2=-0.652; % values for interaction
beta2=1.552;  %
Sepsiscool=0;
%Inference-Testing procedures.
criteria=0; %%% Test used. If criteria-0 normal approximation. If criteria=1 then adjusted Fisher test is used. 

models= [alpha1 beta1; alpha2 beta2; alpha0 beta0];

filename=['Table2_runs' num2str(noRuns) 'number of arms' num2str(K) '.tex']
%%%%%%%%%Creates a file where to store the results

fid = fopen(filename, 'wt');
fprintf(fid, '%30s %20s %20s %20s %20s %20s  %20s %20s %20s %20s  %20s  %20s %20s %20s %20s\n', 'Rule','block','OCo', 'OC1','pstar', 'std', 'n0/n','std','p0star','std', 'p1star','std', 'ENS', 'std ENS', 'CM');
%%%%%%%%%%%%%%%%%%%%%%%%%%%%%%%%%%%%%%%%%%%%%%%%%%%%%%%%%
%Display the parameters of the experiment
disp(['Number of Treatments: ', num2str(K)])
disp(['Number of runs ', num2str(noRuns)])

covariatedata=covariatedata3;

[av_value, av_std, meanoc, meanpbest, av_mpb, balance1, std1, balance2, std2, CM, balance3, std3, meanoc0, meanoc1] = simula_ocs_adapt_random('Equal Randomisation', block, criteria, I0, Tsize, models, pz,noRuns, covariatedata,Sepsiscool);
fprintf(fid, '%30s %20.0f %20.4f %20.4f %20.4f %20.4f %20.4f %20.4f %20.4f %20.4f %20.4f%20.4f %20.4f %20.4f  %20.4f\n', 'fixedequal', block, meanoc0, meanoc1, meanpbest, av_mpb, balance1, std1, balance2,std2, balance3, std3, av_value,  av_std, CM);

[av_value, av_std, meanoc, meanpbest, av_mpb, balance1, std1, balance2, std2, CM, balance3, std3, meanoc0, meanoc1] = simula_ocs_adapt_random('SPBD', 12, criteria, I0, Tsize, models, pz,noRuns, covariatedata,Sepsiscool);
fprintf(fid, '%30s %20.0f %20.4f %20.4f %20.4f %20.4f %20.4f %20.4f %20.4f %20.4f %20.4f%20.4f %20.4f %20.4f  %20.4f\n', 'SPBD', 12, meanoc0, meanoc1, meanpbest, av_mpb, balance1, std1, balance2,std2, balance3, std3, av_value,  av_std, CM);

[av_value, av_std, meanoc, meanpbest, av_mpb, balance1, std1, balance2, std2, CM, balance3, std3, meanoc0, meanoc1] = simula_ocs_adapt_random('CARA1', block, criteria, I0, Tsize, models, pz,noRuns, covariatedata,Sepsiscool);
fprintf(fid, '%30s %20.0f %20.4f %20.4f %20.4f %20.4f %20.4f %20.4f %20.4f %20.4f %20.4f%20.4f %20.4f %20.4f  %20.4f\n', 'CARA1', block, meanoc0, meanoc1, meanpbest, av_mpb, balance1, std1, balance2,std2, balance3, std3, av_value,  av_std, CM);

[av_value, av_std, meanoc, meanpbest, av_mpb, balance1, std1, balance2, std2, CM, balance3, std3, meanoc0, meanoc1] = simula_ocs_adapt_random('CARA2', block, criteria, I0, Tsize, models, pz,noRuns, covariatedata,Sepsiscool);
fprintf(fid, '%30s %20.0f %20.4f %20.4f %20.4f %20.4f %20.4f %20.4f %20.4f %20.4f %20.4f%20.4f %20.4f %20.4f  %20.4f\n', 'CARA2', block, meanoc0, meanoc1, meanpbest, av_mpb, balance1, std1, balance2,std2, balance3, std3, av_value,  av_std, CM);

[av_value, av_std, meanoc, meanpbest, av_mpb, balance1, std1, balance2, std2, CM, balance3, std3, meanoc0, meanoc1] = simula_ocs_adapt_random('Thompson', block, criteria, I0, Tsize, models, pz,noRuns, covariatedata,Sepsiscool);
fprintf(fid, '%30s %20.0f %20.4f %20.4f %20.4f %20.4f %20.4f %20.4f %20.4f %20.4f %20.4f%20.4f %20.4f %20.4f  %20.4f\n', 'Thompson', block, meanoc0, meanoc1, meanpbest, av_mpb, balance1, std1, balance2,std2, balance3, std3, av_value,  av_std, CM);

[av_value, av_std, meanoc, meanpbest, av_mpb, balance1, std1, balance2, std2, CM, balance3, std3, meanoc0, meanoc1] = simula_ocs_adapt_random('Controlled CARA FLGI', 50, criteria, I0, Tsize, models, pz,noRuns, covariatedata,Sepsiscool);
fprintf(fid, '%30s %20.0f %20.4f %20.4f %20.4f %20.4f %20.4f %20.4f %20.4f %20.4f %20.4f%20.4f %20.4f %20.4f  %20.4f\n', 'CARA CFLGI', 50, meanoc0, meanoc1, meanpbest, av_mpb, balance1, std1, balance2,std2, balance3, std3, av_value,  av_std, CM);

[av_value, av_std, meanoc, meanpbest, av_mpb, balance1, std1, balance2, std2, CM, balance3, std3, meanoc0, meanoc1] = simula_ocs_adapt_random('Controlled CARA FLGI', block, criteria, I0, Tsize, models, pz,noRuns, covariatedata,Sepsiscool);
fprintf(fid, '%30s %20.0f %20.4f %20.4f %20.4f %20.4f %20.4f %20.4f %20.4f %20.4f %20.4f%20.4f %20.4f %20.4f  %20.4f\n', 'CARA CFLGI', block, meanoc0, meanoc1, meanpbest, av_mpb, balance1, std1, balance2,std2, balance3, std3, av_value,  av_std, CM);

[av_value, av_std, meanoc, meanpbest, av_mpb, balance1, std1, balance2, std2, CM, balance3, std3, meanoc0, meanoc1] = simula_ocs_adapt_random('CARA FLGI', 50, 1, I0, Tsize, models, pz,noRuns, covariatedata,Sepsiscool);
fprintf(fid, '%30s %20.0f %20.4f %20.4f %20.4f %20.4f %20.4f %20.4f %20.4f %20.4f %20.4f%20.4f %20.4f %20.4f  %20.4f\n', 'CARA FLGI', 50, meanoc0, meanoc1, meanpbest, av_mpb, balance1, std1, balance2,std2, balance3, std3, av_value,  av_std, CM);

[av_value, av_std, meanoc, meanpbest, av_mpb, balance1, std1, balance2, std2, CM, balance3, std3, meanoc0, meanoc1] = simula_ocs_adapt_random('CARA FLGI', 30, 1, I0, Tsize, models, pz,noRuns, covariatedata,Sepsiscool);
fprintf(fid, '%30s %20.0f %20.4f %20.4f %20.4f %20.4f %20.4f %20.4f %20.4f %20.4f %20.4f%20.4f %20.4f %20.4f  %20.4f\n', 'CARA FLGI', 30, meanoc0, meanoc1, meanpbest, av_mpb, balance1, std1, balance2,std2, balance3, std3, av_value,  av_std, CM);

[av_value, av_std, meanoc, meanpbest, av_mpb, balance1, std1, balance2, std2, CM, balance3, std3, meanoc0, meanoc1] = simula_ocs_adapt_random('CARA FLGI', 20, 1, I0, Tsize, models, pz,noRuns, covariatedata,Sepsiscool);
fprintf(fid, '%30s %20.0f %20.4f %20.4f %20.4f %20.4f %20.4f %20.4f %20.4f %20.4f %20.4f%20.4f %20.4f %20.4f  %20.4f\n', 'CARA FLGI', 20, meanoc0, meanoc1, meanpbest, av_mpb, balance1, std1, balance2,std2, balance3, std3, av_value,  av_std, CM);

[av_value, av_std, meanoc, meanpbest, av_mpb, balance1, std1, balance2, std2, CM, balance3, std3, meanoc0, meanoc1] = simula_ocs_adapt_random('CARA FLGI', block, 1, I0, Tsize, models, pz,noRuns, covariatedata,Sepsiscool);
fprintf(fid, '%30s %20.0f %20.4f %20.4f %20.4f %20.4f %20.4f %20.4f %20.4f %20.4f %20.4f%20.4f %20.4f %20.4f  %20.4f\n', 'CARA FLGI', block, meanoc0, meanoc1, meanpbest, av_mpb, balance1, std1, balance2,std2, balance3, std3, av_value,  av_std, CM);

[av_value, av_std, meanoc, meanpbest, av_mpb, balance1, std1, balance2, std2, CM, balance3, std3, meanoc0, meanoc1] = simula_ocs_adapt_random('Gittins', 1, 1, I0, Tsize, models, pz,noRuns, covariatedata,Sepsiscool);
fprintf(fid, '%30s %20.0f %20.4f %20.4f %20.4f %20.4f %20.4f %20.4f %20.4f %20.4f %20.4f%20.4f %20.4f %20.4f  %20.4f\n', 'Gittins', 1, meanoc0, meanoc1, meanpbest, av_mpb, balance1, std1, balance2,std2, balance3, std3, av_value,  av_std, CM);
